# Supplementary material for: Design, Development, Evaluation, and In Vivo Performance of Buccal Films Embedded with Paliperidone-Loaded Nanostructured Lipid Carriers
Source: Pharmaceutics. 2023 Oct 25;15(11):2530. doi: 10.3390/pharmaceutics15112530 (PMC10674218; doi:10.3390/pharmaceutics15112530)
Supplement: Supplementary file 1 [file pharmaceutics-15-02530-s001.zip]

Archive with 1 entries (1 files):
- pharmaceutics-2630682-supplementary.pdf
